# Supplementary material for: The First Data on the Complete Genome of a Tetrodotoxin-Producing Bacterium
Source: Toxins (Basel). 2021 Jun 9;13(6):410. doi: 10.3390/toxins13060410 (PMC8228330; doi:10.3390/toxins13060410)
Supplement: Supplementary file 1 [file toxins-13-00410-s001.zip]

Archive with 2 entries (2 files):
- Supplementary Table S1.pdf
- Supplementary Table S2.xls
