# Supplementary material for: The First Data on the Complete Genome of a Tetrodotoxin-Producing Bacterium
Source: Toxins (Basel). 2021 Jun 9;13(6):410. doi: 10.3390/toxins13060410 (PMC8228330; doi:10.3390/toxins13060410)
Supplement: Supplementary file 1 [file toxins-13-00410-s001.zip › Supplementary Table S2.xls]

## Sheet: Insertion sequences
IS Family	Location	Start	End	E. value	Predicted status
IS3	chromosome	3644983	3646441	0.0	complete
IS3	chromosome	2693832	2695291	0.0	complete
IS3	chromosome	4435120	4436579	0.0	complete
IS21	chromosome	4120228	4121291	0.0	Partial
IS21	chromosome	4116607	4117397	0.0	Partial
IS21	chromosome	4113606	4114237	0.0	Partial
IS1595	chromosome	4382330	4382585	8e-40	Partial
IS1182	chromosome	204724	204881	8e-34	Partial
IS1182	chromosome	662160	662317	8e-34	Partial
IS1182	chromosome	1328824	1328981	8e-34	Partial
IS1182	chromosome	1307127	1307257	1e-17	Partial
IS1182	chromosome	1479201	1479331	1e-17	Partial
IS1182	chromosome	2326541	2326671	1e-17	Partial
IS1182	chromosome	2051221	2051351	1e-17	Partial
IS1182	chromosome	1451323	1451453	1e-17	Partial
IS1182	chromosome	3410501	3410631	1e-17	Partial
IS1182	chromosome	1046000	1046130	1e-17	Partial
IS1182	chromosome	899847	899977	1e-17	Partial
IS1182	chromosome	3676586	3676802	4e-17	Partial
IS1182	chromosome	1444554	1444770	4e-17	Partial
IS1182	chromosome	3576287	3576503	4e-17	Partial
IS1182	chromosome	855457	855673	4e-17	Partial
IS1182	chromosome	3676727	3676844	4e-17	Partial
IS1182	chromosome	1444695	1444812	4e-17	Partial
IS1182	chromosome	3576245	3576362	4e-17	Partial
IS1182	chromosome	855598	855715	4e-17	Partial
IS1182	chromosome	203755	203875	2e-16	Partial
IS1182	chromosome	1306161	1306281	2e-16	Partial
IS1182	chromosome	1478235	1478355	2e-16	Partial
IS1182	chromosome	2325575	2325695	2e-16	Partial
IS1182	chromosome	2052197	2052317	2e-16	Partial
IS1182	chromosome	1452299	1452419	2e-16	Partial
IS1182	chromosome	3409535	3409655	2e-16	Partial
IS1182	chromosome	1046976	1047096	2e-16	Partial
IS1182	chromosome	900823	900943	2e-16	Partial
IS3	chromosome	2693832	2693965	9e-15	Partial
IS3	chromosome	3646308	3646441	9e-15	Partial
IS3	chromosome	4436446	4436579	9e-15	Partial
IS1182	chromosome	3676688	3676785	2e-12	Partial
IS1182	chromosome	1444656	1444753	2e-12	Partial
IS1182	chromosome	3576304	3576401	2e-12	Partial
IS1182	chromosome	855559	855656	2e-12	Partial
IS1182	chromosome	4067502	4067563	6e-10	Partial
IS1182	chromosome	661191	661306	9e-09	Partial
IS1182	chromosome	1327855	1327970	9e-09	Partial
IS4	chromosome	645955	646047	5e-07	Partial
IS3	chromosome	2693832	2693915	2e-06	Partial
IS3	chromosome	3646358	3646441	2e-06	Partial
IS3	chromosome	4436496	4436579	2e-06	Partial
IS110	chromosome	660502	660548	8e-06	Partial
IS1182	chromosome	204809	204863	8e-06	Partial
IS1182	chromosome	662245	662299	8e-06	Partial
IS1182	chromosome	1307215	1307269	8e-06	Partial
IS1182	chromosome	1328909	1328963	8e-06	Partial
IS1182	chromosome	1479289	1479343	8e-06	Partial
IS1182	chromosome	2326629	2326683	8e-06	Partial
IS1182	chromosome	2051209	2051263	8e-06	Partial
IS1182	chromosome	1451311	1451365	8e-06	Partial
IS1182	chromosome	3410589	3410643	8e-06	Partial
IS1182	chromosome	1045988	1046042	8e-06	Partial
IS1182	chromosome	899835	899889	8e-06	Partial
IS1182	chromosome	1307143	1307197	8e-06	Partial
IS1182	chromosome	1479217	1479271	8e-06	Partial
IS1182	chromosome	2326557	2326611	8e-06	Partial
IS1182	chromosome	2051281	2051335	8e-06	Partial
IS1182	chromosome	1451383	1451437	8e-06	Partial
IS1182	chromosome	3410517	3410571	8e-06	Partial
IS1182	chromosome	1046060	1046114	8e-06	Partial
IS1182	chromosome	899907	899961	8e-06	Partial
IS3	chromosome	3955894	3955953	0.0001	Partial
IS1182	chromosome	203884	203915	0.0005	Partial
IS1182	chromosome	661320	661351	0.0005	Partial
IS1182	chromosome	1306290	1306321	0.0005	Partial
IS1182	chromosome	1327984	1328015	0.0005	Partial
IS1182	chromosome	1478364	1478395	0.0005	Partial
IS1182	chromosome	2325704	2325735	0.0005	Partial
IS1182	chromosome	2052157	2052188	0.0005	Partial
IS1182	chromosome	1452259	1452290	0.0005	Partial
IS1182	chromosome	3409664	3409695	0.0005	Partial
IS1182	chromosome	1046936	1046967	0.0005	Partial
IS1182	chromosome	900783	900814	0.0005	Partial
IS1182	chromosome	204760	204791	0.0005	Partial
IS1182	chromosome	662196	662227	0.0005	Partial
IS1182	chromosome	1307166	1307197	0.0005	Partial
IS1182	chromosome	1328860	1328891	0.0005	Partial
IS1182	chromosome	1479240	1479271	0.0005	Partial
IS1182	chromosome	2326580	2326611	0.0005	Partial
IS1182	chromosome	2051281	2051312	0.0005	Partial
IS1182	chromosome	1451383	1451414	0.0005	Partial
IS1182	chromosome	3410540	3410571	0.0005	Partial
IS1182	chromosome	1046060	1046091	0.0005	Partial
IS1182	chromosome	899907	899938	0.0005	Partial

## Sheet: Genomic Islands
GI Number	Island start	Island end	Length	Method	Locus	Gene start	Gene end	Strand	Product
1	409931	426164	16233	IslandPath-DIMOB	b1839_000438	409931	410089	-1	hypothetical protein
				IslandPath-DIMOB	b1839_000439	410408	411979	1	N-6 DNA methylase
				IslandPath-DIMOB	b1839_000440	411963	413201	1	restriction endonuclease subunit S
				IslandPath-DIMOB	b1839_000441	413204	416356	1	type I restriction endonuclease subunit R
				IslandPath-DIMOB	b1839_000442	416508	416768	1	hypothetical protein
				IslandPath-DIMOB	b1839_000443	416781	417329	-1	iron-containing alcohol dehydrogenase family protein
				IslandPath-DIMOB	b1839_000444	417369	417605	-1	hypothetical protein
				IslandPath-DIMOB	b1839_000445	417602	418402	-1	AAA family ATPase
				IslandPath-DIMOB	b1839_000446	418395	419750	-1	DDE-type integrase/transposase/recombinase
				IslandPath-DIMOB	b1839_000447	419796	420311	-1	hypothetical protein
				IslandPath-DIMOB	b1839_000448	421123	422823	1	hypothetical protein
				IslandPath-DIMOB	b1839_000449	422838	426164	1	AAA family ATPase
				IslandPath-DIMOB / SIGI-HMM	b1839_000447	419796	420311	-1	hypothetical protein
				IslandPath-DIMOB / SIGI-HMM	b1839_000448	421123	422823	1	hypothetical protein
				IslandPath-DIMOB / SIGI-HMM	b1839_000449	422838	426164	1	AAA family ATPase
2	571525	593612	22087	IslandPath-DIMOB	b1839_000574	571525	572460	1	diacylglycerol kinase
				IslandPath-DIMOB	b1839_000575	573056	574426	1	23S rRNA (uracil(1939)-C(5))-methyltransferase RlmD
				IslandPath-DIMOB	b1839_000576	575112	576947	-1	AAA family ATPase
				IslandPath-DIMOB	b1839_000577	577447	577677	1	hypothetical protein
				IslandPath-DIMOB	b1839_000578	578295	580403	1	AAA family ATPase
				IslandPath-DIMOB	b1839_000579	580390	581355	1	hypothetical protein
				IslandPath-DIMOB	b1839_000580	581587	582150	1	DUF1643 domain-containing protein
				IslandPath-DIMOB	b1839_000581	582921	583133	-1	hypothetical protein
				IslandPath-DIMOB	b1839_000582	583141	583887	-1	ATP-binding protein
				IslandPath-DIMOB	b1839_000583	583887	585437	-1	IS21 family transposase
				IslandPath-DIMOB / SIGI-HMM	b1839_000584	585601	585804	-1	hypothetical protein
				IslandPath-DIMOB / SIGI-HMM	b1839_000585	585986	588028	1	AAA family ATPase
				IslandPath-DIMOB / SIGI-HMM	b1839_000586	588249	589313	1	RNA-directed DNA polymerase
				IslandPath-DIMOB / SIGI-HMM	b1839_000587	590025	590780	-1	ATP-binding protein
				IslandPath-DIMOB / SIGI-HMM	b1839_000588	590777	592323	-1	IS21 family transposase
				IslandPath-DIMOB	b1839_000589	592737	593612	1	hypothetical protein
3	639306	644789	5483	SIGI-HMM	b1839_000631		639730	1	IS66 family transposase
				SIGI-HMM	b1839_000632	640023	640832	1	cupin domain-containing protein
				SIGI-HMM	b1839_000633	641102	641437	-1	DUF4363 family protein
				SIGI-HMM	b1839_000634	641533	642216	1	DUF421 domain-containing protein
				SIGI-HMM	b1839_000635	642630	643924	1	IS110 family transposase
				SIGI-HMM	b1839_000636	644400	644789	1	RidA family protein
4	1101806	1108688	6882	IslandPath-DIMOB	b1839_001093	1101806	1102093	-1	hypothetical protein
				IslandPath-DIMOB	b1839_001094	1102444	1102677	-1	hypothetical protein
				IslandPath-DIMOB	b1839_001095	1102934	1104193	1	group II intron reverse transcriptase/maturase
				IslandPath-DIMOB	b1839_001096	1104296	1105105	-1	AAA family ATPase
				IslandPath-DIMOB	b1839_001097	1105292	1105729	1	hypothetical protein
				IslandPath-DIMOB	b1839_001098	1106082	1107221	-1	glutathione-dependent formaldehyde dehydrogenase
				IslandPath-DIMOB	b1839_001099	1107432	1107638	1	hypothetical protein
				IslandPath-DIMOB	b1839_001100	1107816	1108688	1	cation transporter
5	1119188	1125786	6598	SIGI-HMM	b1839_001115	1119188	1119472	1	hypothetical protein
				SIGI-HMM	b1839_001116	1119535	1120083	1	hypothetical protein
				SIGI-HMM	b1839_001117	1120490	1120963	1	GNAT family N-acetyltransferase
				SIGI-HMM	b1839_001118	1121037	1121540	1	phosphoribosylanthranilate isomerase
				SIGI-HMM	b1839_001119	1121691	1122197	1	NUDIX domain-containing protein
				SIGI-HMM	b1839_001120	1122467	1122676	1	hypothetical protein
				SIGI-HMM	b1839_001121	1122797	1123180	1	hypothetical protein
				SIGI-HMM	b1839_001122	1123405	1123905	1	hypothetical protein
				SIGI-HMM	b1839_001123	1124114	1124620	1	GrpB family protein
				SIGI-HMM	b1839_001124	1124808	1125329	1	GNAT family N-acetyltransferase
				SIGI-HMM	b1839_001125	1125451	1125786	1	hypothetical protein
				SIGI-HMM	b1839_001126	1125745	1127103	-1	hypothetical protein
6	1583118	1648884	65766	IslandPath-DIMOB	b1839_001566	1583118	1583702	-1	hypothetical protein
				IslandPath-DIMOB	b1839_001567	1583878	1584096	-1	WYL domain-containing protein
				IslandPath-DIMOB	b1839_001569	1584520	1585563	1	tyrosine-type recombinase/integrase
				IslandPath-DIMOB	b1839_001570	1585736	1586179	1	hypothetical protein
				IslandPath-DIMOB / SIGI-HMM	b1839_001571	1586206	1586640	1	helix-turn-helix domain-containing protein
				IslandPath-DIMOB / SIGI-HMM	b1839_001572	1586836	1587234	1	hypothetical protein
				IslandPath-DIMOB / SIGI-HMM	b1839_001573	1587234	1587515	1	hypothetical protein
				IslandPath-DIMOB / SIGI-HMM	b1839_001574	1587593	1587781	1	hypothetical protein
				IslandPath-DIMOB / SIGI-HMM	b1839_001575	1587785	1588183	1	hypothetical protein
				IslandPath-DIMOB / SIGI-HMM	b1839_001576	1588164	1588565	1	hypothetical protein
				IslandPath-DIMOB / SIGI-HMM	b1839_001577	1588585	1589451	1	hypothetical protein
				IslandPath-DIMOB / SIGI-HMM	b1839_001578	1589482	1590234	1	DNA replication protein
				IslandPath-DIMOB / SIGI-HMM	b1839_001579	1590231	1590515	1	hypothetical protein
				IslandPath-DIMOB / SIGI-HMM	b1839_001580	1590512	1590994	1	hypothetical protein
				IslandPath-DIMOB / SIGI-HMM	b1839_001581	1590997	1591404	1	hypothetical protein
				IslandPath-DIMOB / SIGI-HMM	b1839_001582	1591423	1592808	1	AAA family ATPase
				IslandPath-DIMOB / SIGI-HMM	b1839_001583	1592894	1593859	1	toprim domain-containing protein
				IslandPath-DIMOB / SIGI-HMM	b1839_001584	1593899	1594087	-1	helix-turn-helix transcriptional regulator
				IslandPath-DIMOB / SIGI-HMM	b1839_001585	1594133	1594330	-1	helix-turn-helix domain-containing protein
				IslandPath-DIMOB / SIGI-HMM	b1839_001586	1594460	1595677	1	helix-turn-helix transcriptional regulator
				IslandPath-DIMOB / SIGI-HMM	b1839_001587	1595999	1596601	1	sigma-70 family RNA polymerase sigma factor
				IslandPath-DIMOB / SIGI-HMM	b1839_001588	1596798	1596950	1	hypothetical protein
				IslandPath-DIMOB / SIGI-HMM	b1839_001589	1596947	1597504	1	hypothetical protein
				IslandPath-DIMOB / SIGI-HMM	b1839_001590	1598283	1598957	1	hypothetical protein
				IslandPath-DIMOB / SIGI-HMM	b1839_001591	1598971	1599387	1	hypothetical protein
				IslandPath-DIMOB / SIGI-HMM	b1839_001592	1599387	1600643	1	hypothetical protein
				IslandPath-DIMOB / SIGI-HMM	b1839_001593	1600848	1603010	1	DNA-directed DNA polymerase
				IslandPath-DIMOB / SIGI-HMM	b1839_001594	1603000	1603593	1	hypothetical protein
				IslandPath-DIMOB / SIGI-HMM	b1839_001595	1603609	1603842	1	hypothetical protein
				IslandPath-DIMOB / SIGI-HMM	b1839_001596	1603843	1604868	1	hypothetical protein
				IslandPath-DIMOB / SIGI-HMM	b1839_001597	1605185	1605706	1	crossover junction endodeoxyribonuclease RuvC
				IslandPath-DIMOB	b1839_001598	1605706	1606038	1	hypothetical protein
				IslandPath-DIMOB	b1839_001599	1606044	1606196	1	hypothetical protein
				IslandPath-DIMOB	b1839_001600	1606364	1608655	1	ribonucleoside-diphosphate reductase subunit alpha
				IslandPath-DIMOB	b1839_001601	1608711	1609748	1	ribonucleotide-diphosphate reductase subunit beta
				IslandPath-DIMOB / SIGI-HMM	b1839_001602	1609761	1610093	1	hypothetical protein
				IslandPath-DIMOB / SIGI-HMM	b1839_001603	1610096	1610749	1	PhoH family protein
				IslandPath-DIMOB / SIGI-HMM	b1839_001604	1610762	1611073	1	hypothetical protein
				IslandPath-DIMOB / SIGI-HMM	b1839_001605	1611070	1611372	1	ImmA/IrrE family metallo-endopeptidase
				IslandPath-DIMOB / SIGI-HMM	b1839_001606	1611373	1612218	1	thymidylate synthase
				IslandPath-DIMOB / SIGI-HMM	b1839_001607	1612264	1612734	1	hypothetical protein
				IslandPath-DIMOB / SIGI-HMM	b1839_001608	1612907	1613665	1	hypothetical protein
				IslandPath-DIMOB / SIGI-HMM	b1839_001609	1613662	1614246	1	dephospho-CoA kinase
				IslandPath-DIMOB / SIGI-HMM	b1839_001610	1614243	1615193	1	DNA cytosine methyltransferase
				IslandPath-DIMOB / SIGI-HMM	b1839_001611	1615208	1615567	-1	hypothetical protein
				IslandPath-DIMOB / SIGI-HMM	b1839_001612	1615643	1616044	1	DUF134 domain-containing protein
				IslandPath-DIMOB / SIGI-HMM	b1839_001613	1616037	1616402	1	hypothetical protein
				IslandPath-DIMOB	b1839_001614	1616491	1617198	1	site-specific DNA-methyltransferase
				IslandPath-DIMOB	b1839_001615	1617311	1617496	1	hypothetical protein
				IslandPath-DIMOB / SIGI-HMM	b1839_001616	1617534	1617965	1	helix-turn-helix domain-containing protein
				IslandPath-DIMOB / SIGI-HMM	b1839_001617	1618292	1618411	1	DNA-binding anti-repressor SinI
				IslandPath-DIMOB / SIGI-HMM	b1839_001618	1619076	1620839	1	phage terminase large subunit
				IslandPath-DIMOB / SIGI-HMM	b1839_001619	1620858	1621292	1	hypothetical protein
				IslandPath-DIMOB / SIGI-HMM	b1839_001620	1621303	1622898	1	phage portal protein
				IslandPath-DIMOB / SIGI-HMM	b1839_001621	1622898	1623767	1	minor capsid protein
				IslandPath-DIMOB / SIGI-HMM	b1839_001622	1623855	1624535	1	Clp protease ClpB
				IslandPath-DIMOB	b1839_001623	1624592	1625677	1	hypothetical protein
				IslandPath-DIMOB	b1839_001624	1625678	1625902	1	hypothetical protein
				IslandPath-DIMOB	b1839_001625	1625915	1626298	1	hypothetical protein
				IslandPath-DIMOB	b1839_001626	1626299	1626646	1	hypothetical protein
				IslandPath-DIMOB	b1839_001627	1626685	1627074	1	hypothetical protein
				IslandPath-DIMOB	b1839_001628	1627076	1627708	1	hypothetical protein
				IslandPath-DIMOB	b1839_001629	1627714	1628760	1	phage tail sheath protein
				IslandPath-DIMOB	b1839_001630	1628779	1629204	1	phage tail tube protein
				IslandPath-DIMOB	b1839_001631	1629246	1629650	1	hypothetical protein
				IslandPath-DIMOB / SIGI-HMM	b1839_001632	1629818	1631497	1	hypothetical protein
				IslandPath-DIMOB / SIGI-HMM	b1839_001633	1631490	1632155	1	LysM peptidoglycan-binding domain-containing protein
				IslandPath-DIMOB / SIGI-HMM	b1839_001634	1632152	1633159	1	hypothetical protein
				IslandPath-DIMOB / SIGI-HMM	b1839_001635	1633152	1633427	1	hypothetical protein
				IslandPath-DIMOB / SIGI-HMM	b1839_001636	1633427	1633843	1	DUF2634 domain-containing protein
				IslandPath-DIMOB / SIGI-HMM	b1839_001637	1633833	1634903	1	baseplate J/gp47 family protein
				IslandPath-DIMOB	b1839_001638	1634900	1635109	1	DUF2313 domain-containing protein
				IslandPath-DIMOB	b1839_001639	1635574	1637265	1	hypothetical protein
				IslandPath-DIMOB	b1839_001640	1637362	1638132	1	hypothetical protein
				IslandPath-DIMOB	b1839_001641	1638150	1638539	1	hypothetical protein
				IslandPath-DIMOB	b1839_001642	1638539	1638763	1	hypothetical protein
				IslandPath-DIMOB	b1839_001643	1638805	1639038	1	hypothetical protein
				IslandPath-DIMOB / SIGI-HMM	b1839_001644	1639038	1639829	1	N-acetylmuramoyl-L-alanine amidase
				IslandPath-DIMOB / SIGI-HMM	b1839_001645	1639831	1640031	1	holin
				IslandPath-DIMOB / SIGI-HMM	b1839_001646	1640133	1640558	1	hypothetical protein
				IslandPath-DIMOB / SIGI-HMM	b1839_001647	1640598	1640789	-1	helix-turn-helix domain-containing protein
				IslandPath-DIMOB / SIGI-HMM	b1839_001648	1640949	1641191	1	hypothetical protein
				IslandPath-DIMOB / SIGI-HMM	b1839_001649	1641278	1641679	1	hypothetical protein
				IslandPath-DIMOB / SIGI-HMM	b1839_001650	1641692	1642378	1	M23 family metallopeptidase
				IslandPath-DIMOB / SIGI-HMM	b1839_001651	1642380	1642646	1	hypothetical protein
				IslandPath-DIMOB / SIGI-HMM	b1839_001652	1642627	1644993	1	hypothetical protein
				IslandPath-DIMOB / SIGI-HMM	b1839_001653	1644980	1645360	1	YolD-like family protein
				IslandPath-DIMOB / SIGI-HMM	b1839_001654	1645726	1646052	1	hypothetical protein
				IslandPath-DIMOB / SIGI-HMM	b1839_001655	1646355	1646867	-1	DUF3231 family protein
				IslandPath-DIMOB / SIGI-HMM	b1839_001656	1647155	1647649	-1	hypothetical protein
				IslandPath-DIMOB	b1839_001657	1647814	1648884	1	hypothetical protein
7	3737051	3745329	8278	IslandPath-DIMOB	b1839_003739	3737051	3737752	-1	MBL fold metallo-hydrolase
				IslandPath-DIMOB	b1839_003740	3737752	3738666	-1	recombinase RecT
				IslandPath-DIMOB	b1839_003741	3738663	3738833	-1	hypothetical protein
				IslandPath-DIMOB	b1839_003742	3738833	3740818	-1	AAA family ATPase
				IslandPath-DIMOB	b1839_003743	3740803	3740988	-1	hypothetical protein
				IslandPath-DIMOB	b1839_003744	3741494	3741802	-1	hypothetical protein
				IslandPath-DIMOB	b1839_003745	3741816	3742079	-1	helix-turn-helix transcriptional regulator
				IslandPath-DIMOB	b1839_003746	3742222	3742893	-1	hypothetical protein
				IslandPath-DIMOB	b1839_003747	3742893	3743219	-1	hypothetical protein
				IslandPath-DIMOB	b1839_003748	3743227	3743376	-1	hypothetical protein
				IslandPath-DIMOB	b1839_003749	3743390	3743542	-1	hypothetical protein
				IslandPath-DIMOB	b1839_003750	3743575	3743787	-1	helix-turn-helix transcriptional regulator
				IslandPath-DIMOB	b1839_003751	3743956	3744282	1	helix-turn-helix transcriptional regulator
				IslandPath-DIMOB	b1839_003752	3744356	3744973	1	ImmA/IrrE family metallo-endopeptidase
				IslandPath-DIMOB	b1839_003753	3744973	3745329	1	hypothetical protein
8	4109358	4133821	24463	IslandPath-DIMOB	b1839_004094	4109358	4110194	-1	DNA topoisomerase I
				IslandPath-DIMOB	b1839_004095	4110417	4111730	-1	hypothetical protein
				IslandPath-DIMOB	b1839_004096	4112449	4112706	1	hypothetical protein
				IslandPath-DIMOB	b1839_004097	4112912	4113291	1	ATP-binding protein
				IslandPath-DIMOB	b1839_004098	4113738	4114241	1	transposase
				IslandPath-DIMOB	b1839_004099	4114186	4115037	-1	ATP-binding protein
				IslandPath-DIMOB	b1839_004100	4115034	4116449	-1	IS21 family transposase
				IslandPath-DIMOB	b1839_004101	4116604	4117398	1	transposase
				IslandPath-DIMOB	b1839_004102	4117551	4117763	-1	hypothetical protein
				IslandPath-DIMOB	b1839_004103	4117771	4118517	-1	ATP-binding protein
				IslandPath-DIMOB	b1839_004104	4118517	4120067	-1	IS21 family transposase
				IslandPath-DIMOB	b1839_004105	4120228	4120485	1	IS21 family transposase
				IslandPath-DIMOB	b1839_004106	4120485	4121247	1	ATP-binding protein
				IslandPath-DIMOB	b1839_004107	4121794	4122009	-1	UDP-glucose 4-epimerase GalE
				IslandPath-DIMOB	b1839_004108	4122114	4123652	-1	polysaccharide biosynthesis protein
				IslandPath-DIMOB / SIGI-HMM	b1839_004109	4123900	4124922	-1	glycosyltransferase
				IslandPath-DIMOB / SIGI-HMM	b1839_004110	4124990	4126153	-1	O-antigen ligase family protein
				IslandPath-DIMOB / SIGI-HMM	b1839_004111	4126198	4127295	-1	glycosyltransferase family 4 protein
				IslandPath-DIMOB / SIGI-HMM	b1839_004112	4127328	4128251	-1	glycosyltransferase family 2 protein
				IslandPath-DIMOB / SIGI-HMM	b1839_004113	4128547	4129707	-1	glycosyltransferase
				IslandPath-DIMOB	b1839_004114	4130179	4131345	-1	nucleotide sugar dehydrogenase
				IslandPath-DIMOB	b1839_004115	4131370	4132536	-1	glycosyltransferase family 2 protein
				IslandPath-DIMOB	b1839_004116	4132557	4133180	-1	acetyltransferase
				IslandPath-DIMOB	b1839_004117	4133177	4133821	-1	sugar transferase
9	4520174	4535762	15588	IslandPath-DIMOB	b1839_004457	4520174	4520800	-1	protein jag
				IslandPath-DIMOB	b1839_004458	4520797	4521585	-1	YidC family membrane integrase SpoIIIJ
				IslandPath-DIMOB	b1839_004459	4521824	4522195	-1	ribonuclease P protein component
				IslandPath-DIMOB	b1839_004460	4522441	4522575	-1	50S ribosomal protein L34
				IslandPath-DIMOB	b1839_004461	4524456	4585688	-1	hypothetical protein
				IslandPath-DIMOB	b1839_004462	4525144	4525446	1	LysM peptidoglycan-binding domain-containing protein
				IslandPath-DIMOB	b1839_004463	4525636	4525794	1	aspartyl-phosphate phosphatase Spo0E family protein
				IslandPath-DIMOB	b1839_004464	4525964	4526152	1	hypothetical protein
				IslandPath-DIMOB	b1839_004465	4526303	4527145	1	hypothetical protein
				IslandPath-DIMOB	b1839_004466	4527241	4527534	1	hypothetical protein
				IslandPath-DIMOB	b1839_004467	4527619	4528380	1	hypothetical protein
				IslandPath-DIMOB	b1839_004468	4528549	4529151	1	hypothetical protein
				IslandPath-DIMOB	b1839_004469	4529151	4529414	1	hypothetical protein
				IslandPath-DIMOB	b1839_004470	4529435	4530358	1	tyrosine-type recombinase/integrase
				IslandPath-DIMOB	b1839_004471	4530473	4531243	-1	DUF1669 domain-containing protein
				IslandPath-DIMOB	b1839_004472	4531456	4534152	1	type IA DNA topoisomerase
				IslandPath-DIMOB	b1839_004473	4534727	4535089	-1	hypothetical protein
				IslandPath-DIMOB	b1839_004474	4535092	4535418	-1	YolD-like family protein
				IslandPath-DIMOB	b1839_004475	4535595	4535762	1	antitoxin VbhA family protein
				IslandPath-DIMOB	b1839_004476	4535755	4536393	1	cell filamentation protein Fic

## Sheet: Prophage
Prophage	Location	Region Length	Start	Stop	Completeness	Score	GC content	Total Proteins	Phage Hit Proteins
Prophage 1	chromosome	45Kb	384962	429985	questionable	90	38.20%	25	14
Prophage 2	chromosome	65Kb	1583878	1648884	intact	130	46.44%	90	67
Prophage 3	chromosome	24.2Kb	3705367	3729659	intact	100	37.79%	34	29
Prophage 4	chromosome	35Kb	3728011	3763032	incomplete	50	37.85%	31	18

## Sheet: CRISPR
Element	Start	Stop	Spacer	Repeat consensus	Length	Location
CRISPR 1	2046611	2046703	1	CCTCGAGGGGCTAGGCGCTGTAGCTGG	27	chromosome
CRISPR 2	3870073	3870154	1	TACTCTATAATGCAAGGTATTCT	23	chromosome
